# Supplementary material for: Software engineering education in the era of conversational AI: current trends and future directions
Source: Front Artif Intell. 2024 Aug 29;7:1436350. doi: 10.3389/frai.2024.1436350 (PMC11391529; doi:10.3389/frai.2024.1436350)
Supplement: Supplementary file 1 [file Data_Sheet_1.zip › Data_Sheet_1.tex]

\section*{Appendix}
\begin{table}[]
    \centering
    \begin{tabular}{|p{0.15\textwidth}|p{0.85\textwidth}|}
         \hline
         Keyword group & Author keywords\\
         \hline
         AI, ML, LLM & AI; gen AI; explainable AI; AI techniques; machine learning; feature extraction; NLP; neural networks;  deep learning; LLM; LLM-assisted; language models; transformers; zero-shot learning; few-shot learning; fine-tuning; code-fluent large language models; foundation models; generative models; generative pre-training' pre-trained model; predictive model; recommender systems\\
         \hline
         AI code assistance & AI for code; clean code; code documentation; code efficiency optimization; code linting; code snippets; code translation; creative code; program generation; program intention inference; program synthesis; readability; refactoring; programming; programming concepts; programming misconceptions; code comprehension; code explanation; automated code review; code review; (automated) software engineering; automated test generation; automated code generation; code completion; code generation; code recommender systems; code writing; coding generation; completion engine; software engineering tooling\\
         \hline
         GPT* & GPT, GPT-3, GPT-4, ChatGPT\\
         \hline
         Education and pedagogy & AI in education; CS education; K12 CS education; computer network education; curriculum; education; educational design; educational programs; educational technology; higher education; pedagogy; post-secondary; programming education; software education; teaching; engineering education; active learning; intelligent tutoring; interactive learning; learning assistance system; instructor perspectives; student engagement; assessment; academic integrity; open-ended questions; oral examinations; programming knowledge assessment\\
         \hline
         Introductory \& intermediate programming & Java; JavaScript; Python; XML; programming language; intermediate programming; object-oriented programming; data structures; algorithms; CS1; CS2; introductory programming; novice programming\\
         \hline
         HCI studies & HCI; surveys; usability; user; user-centered design; user study; wizard of Oz; classroom experience; conversational interaction; design; digital interaction; gui design; practitioners' survey; scenario-based design;software developer survey; task-oriented interactions\\
         \hline
         Software testing & API testing; automated API testing; software testing; test automation; test generation; test migration; testing; testing tools; coverage testing; failure-inducing test cases; mobile app testing; bug detection and repair; computer bugs; program repair; repairing; automated program repair; compiler error messages; syntax errors; programming error messages\\
         \hline
         GitHub CoPilot & GitHub CoPilot\\
         \hline
         AI-aided instruction & AI- generated exercises; exercise generation; automatic question generation; automated grading; automated feedback; feedback; question evalution; question generation; resource generation; programming exercises; programming assingments\\
         \hline
         Prompt engineering & prompt augmentation; prompt engineering; chain-of-thought prompting\\
         \hline
         Software requirements & software requirements; software requirements classification; software requirements elicitation; requirements engineering (RE); RE education; user stories; wide audience; creative requirements elicitation; elicitation interview script generation; functional requirements\\
         \hline
         Software \& its engineering & software; software documentation; software architecture; software context; software evolution; software projects; software performance; software development; software development management; software development process; software development productivity; software process improvement; pair programming; Scrum; agile; retrospective; empirical evaluation; empirical/experimental software engineering\\
         \hline
         BERT \& others & BERT; Bard; alphacode; OpenAI Codex\\
         \hline
         Human aspects and ethics & Ethical AI; privacy; trustworthy AI; diversity; human aspects; human-centered AI; human values\\
         \hline
         Modeling & domain modeling; UML; model-driven engineering; modelling; software models\\
         \hline
         Formal methods & Formal methods; validation\\
         \hline
         Socio-technical aspects & developer experience; community smells; socio technical analysis; social implications of technology; programming profession; cohort building; collaboration; collaborative learning; computer supported collaborative work; onboarding; newcomer\\
         \hline
    \end{tabular}
    \caption{Grouping of author keywords}
    \label{tab:keyword_groups}
\end{table}


\newcolumntype{R}[1]{>{\raggedright\let\newline\\\arraybackslash\hspace{0pt}}p{#1}}


  \centering
\begin{longtable}{|p{0.15\linewidth}|R{0.15\linewidth}|p{0.6\linewidth}|}
    \hline
         Themes & Subthemes / Codes & Examples from Abstracts  \\
    \hline
        \multirow{3}{}
        {Challenges in Conventional Education}
               & Communicating about code & "However, communicating about code can be difficult --- particularly in asynchronous settings where an instructor authors an explanation meant to be read and understood by a student later on." \citep{oney18-guided}\newline
                "However, developing the expertise to comprehend and explain code accurately and succinctly is a challenge for many students." \citep{leinonen23-code}\\
               \cline{2-3}
               & Addressing diverse needs & "In traditional programming education, addressing diverse student needs and providing effective and scalable learning experiences is challenging." \citep{shaka23-personalised}\newline
               "Providing personalized assistance at scale is a long-standing challenge for computing educators" \citep{sheese24-patterns}\\
                \cline{2-3}
               & Scalability of creating practice opportunities and feedback & "Students learn more from doing activities and practicing their skills on assessments, yet it can be challenging and time consuming to generate such practice opportunities." \citep{nguyen22-generalized};\newline "Programming is an essential cross-disciplinary skill, yet teaching it effectively in large classes can be challenging due to the need for close feedback loops." \citep{jell23-interactive}\\
    \hline
             \multirow{3}{}%{\vspace{-6.5cm}\begin{turn}{90}\textbf{Testing GenAI capabilities}\end{turn}}
             {Testing GenAI capabilities}
                  & Work in a language other than English & "we report our experience using GPT-3 to solve 6 real-world tasks used in an Object Oriented Programming course at a Portuguese University and written in Portuguese." \citep{cipriano23-gpt3} \\
                  \cline{2-3}
                  & Solve programming examples and their variations &  "We then explore how Codex handles subtle variations in problem wording" \citep{finnie-ansley22-robots} \newline
                  "evaluating the performance of Copilot on a publicly available dataset of 166 programming problems" \citep{denny23-conversing} \newline
                  "we conducted different coding-related experiments with ChatGPT, including code generation from problem descriptions, pseudocode generation of algorithms from texts, and code correction" \citep{rahman23-chatgpt}\\
                   \cline{2-3}
                  & Pass assessments or exams & "We evaluated the capability of generative pre-trained transformers (GPT), to pass assessments in introductory and intermediate Python programming courses at the postsecondary level." \citep{savelka23-generative}\newline 
                  " exploring ChatGPT responses to existing assessment prompts from ten subjects across seven Australian universities" \citep{nikolic23-chatgpt} \newline
                  "we present results detailing how Codex performs on more advanced CS2 (data structures and algorithms) exam questions taken from past exams" \citep{finnieansley23-exam} \\
                   \cline{2-3}
                  & Apply to other computing subjects & "we present a pipeline for generating and evaluating questions from text-based learning materials in an introductory data science course" \citep{nguyen22-generalized}\newline
                   "we research to what extent does using chatbots improve higher education students’ essential knowledge of computer networks?" \citep{ahmed23-selfefficacy}\\
                   \cline{2-3}
                  & Help/tutor students & "how an LLM like ChatGPT responds to students seeking help with their introductory programming tasks"\citep{kiesler23-llm} \newline
                  we compare chatGPT and mentor responses in the process of learning a programming language \citep{moon23-chatgpt}\\
                   \cline{2-3}
                  & Prepare course materials/grade & "we explore the capabilities of an LLM - OpenAI's GPT-3 model to provide feedback for student written code." \citep{balse23-potential} \newline
                  "we developed an LLM-powered (GPT-4) system for generation of MCQs from high-level course context and module-level LOs" \citep{doughty24-comparative} \newline
                  "we investigate the use of AI-generated exercises for beginner and intermediate programming courses in higher education using ChatGPT" \citep{speth23-aiexercises}\\
                   \cline{2-3}
    \hline
             \multirow{3}{}%{\vspace{-6.5cm}\begin{turn}{90}\textbf{GenAI-based innovative tools}\end{turn}}
             {GenAI-based innovative tools}
                  & Track and summarise code edits & "it tracks and summarizes code edits in-line with messages, allowing instructors to create explanations in stages" \citep{oney18-guided}\\
                  \cline{2-3}
                  & Detect misconception & "a novel platform centered on addressing misconceptions" \citep{jell23-interactive}\\
                  \cline{2-3}
                  & Personalised and timely feedback & "AIPTs that offer personalised feedback through adaptive learning, accommodating diverse student backgrounds and proficiency levels" \citep{shaka23-personalised}\newline
                  prompt practices that lead to effective next-step hints and use these insights to build our StAP-tutor \citep{roest24-nextstep}\\
                  \cline{2-3}
                  & Guided explanations / assistance & "chat.codes, a new tool for creating guided explanations about code" \citep{oney18-guided} \newline
                  " a system to assist programming language learning using chatGPT"\citep{moon23-chatgpt} \newline
                  "KOGI, a learning support system that integrates ChatGPT" \citep{kuramitsu23-kogi} \newline
                  "innovative LLM-powered tool that provides on-demand programming assistance" \citep{sheese24-patterns}\\
                  \cline {2-3}
                  & Human-like tutoring & "level-specific feedback to emulate human-like tutoring \citep{jell23-interactive}\\
                  \cline {2-3}
                  & Interactive worked examples & "WorkedGen’, which uses an LLM to generate interactive worked examples" \citep{jury24-evaluating}\\
                  \cline {2-3}
                  & Prompt problems tool & "a new web-based tool called Promptly which hosts a repository of Prompt Problems and supports the automated evaluation of prompt-generated code" \citep{denny24-prompt}  \\
    \hline
              \multirow{3}{}%{\vspace{-6.5cm}\begin{turn}{90}\textbf{Good performance with limitations}\end{turn}}
              {Good performance with limitations}
                  & Positive user experience &  "beneficial for both instructors and students" \citep{oney18-guided} \newline 
                  "students using ChatGPT had an advantage in terms of earned scores" \citep{qureshi23-chatgpt} \newline
                  "using Codex significantly increased code-authoring performance" \citep{kazemitabaar23-effect}\\
                  \cline{2-3}
                  & GenAI outperforms students; has high performance & " Codex outscores most students" \citep{finnie-ansley22-robots}\newline
                  "the majority of the automatically generated content is both novel and sensible, and in some cases ready to use as is" \citep{sarsa22-automatic} \newline
                  "with little modification to the input prompts, ChatGPT could generate passable responses to many of the assessments" \citep{nikolic23-chatgpt} \newline
                  "[CoPilot] successfully solves around half of these problems on its very first attempt, and that it solves 60\% of the remaining problems using only natural language changes to the problem description" \citep{denny23-conversing}\\
                  \cline{2-3}
                  & Limitations in handling complex input and reasoning & "poor handling of exercises requiring complex chains of reasoning step" \citep{savelka23-generative} \newline
                  "ChatGPT struggles with coding exercises containing non-textual descriptions or class files, leading to invalid solutions" \citep{ouh23-chatgpt}\newline
                  "[GPT3] tends not to give the best solution in terms of object oriented design" \citep{cipriano23-gpt3}\\
                  \cline{2-3}
    \hline  
             \multirow{3}{}%{\vspace{-6.5cm}\begin{turn}{90}\textbf{Mixed instructional implications}\end{turn}}
             {Mixed instructional implications}
                  & Positives & "ChatGPT, as an AI-based tool, provides various advantages, such as heightened student involvement, cooperation, accessibility, and availability." \citep{qureshi23-chatgpt} \newline
                  "Educators can also use ChatGPT to provide personalized learning experiences, including immediate feedback and context-based questions." \citep{morsy23-challenges}\\
                  \cline{2-3}
                  & Negatives & "there remains a need for some oversight to ensure the quality of the generated content before it is delivered to students" \citep{sarsa22-automatic} \newline 
                  "it has raised many questions about the authenticity of assessment and challenges in detecting plagiarism \citep{nikolic23-chatgpt} \newline 
                   "we expect students to use and abuse this tool in their academic work" \citep{cipriano23-gpt3}\newline
                   "however, over-reliance might negatively impact learning and retention" \citep{kazemitabaar23-effect}\\ 
                  \cline{2-3}
                  & Future & " research-based course-specific standard chatbots are required to teach" \citep{ahmed23-selfefficacy} \newline
                  "this news should not, however, suggest that students not learn how to program but instead that instructors rethink how they teach programming." \citep{jacques23-teaching} \newline
                  "Findings suggest that students are likely to use ChatGPT, but there is a need for specific guidelines, more classroom assessments, and mandatory reporting of ChatGPT use" \citep{rajabi23-exploring}\\
                  \cline{2-3}
    \hline
    \caption{Themes, Codes, and Example Sentences from CS\_HE abstracts }
    \label{tab:abstract_codebook}
\end{longtable}

\begin{longtable}{|p{5cm}|p{12cm}|}
\hline
\multicolumn{2}{|c|}{\textbf{Requirements Engineering}} \\
\hline
Ethics   & \cite{ronanki_towards_2023} \\
\hline
Goal-Oriented Modelling  & \cite{chen_use_2023} \\
\hline
Requirements Analysis And Classification & \cite{rajender_kumar_surana_intelligent_2019, jain_transformer-based_2023, arulmohan_extracting_2023, das_zero-shot_2023} \\
\hline
Requirements Elicitation & \cite{rietz_designing_2019, rietz_ladderbot_2019, harntanto_generating_2022, ronanki_investigating_2023} \\
\hline
User Stories  & \cite{marczak-czajka_using_2023} \\
\hline
\multicolumn{2}{|c|}{\textbf{Software Development}} \\
\hline
Api Recommendations & \cite{vazquez_javascript_2023} \\
\hline
Code Completion & \cite{sun_dont_2023,li_cctest_2023} \\
\hline
Code Transpilation  & \cite{zhang_multilingual_2023} \\
\hline
Code Understanding & \cite{sharma_what_2017, bradley_context-aware_2018,lin_msabot_2020,frazier_investigating_2022} \\
\hline
Development Tools & \cite{li_application_2023, treude_navigating_2023, acher_programming_2023, phokela_smart_2023,cabra-acela_using_2023,vaithilingam_towards_2023} \\
\hline
Digital Coworker  & \cite{sharma_smart_2019, kuttal_trade-offs_2021, de_vito_meet_2023,robe_designing_2022} \\
\hline
Digital Mentor & \cite{dominic_conversational_2020, dominic_onboarding_2020} \\
\hline
Human Aspects  & \cite{ghorbani_autonomy_2023,zamfirescu-pereira_why_2023,xu_are_2023 } \\
\hline
Other & \cite{storey_disrupting_2016, melo_supporting_2023} \\
\hline
Pair Programming & \cite{imai_is_2022} \\
\hline
Program  Repair & \cite{wood_detecting_2018} \\
\hline
Program Synthesis  &  \\\cite{barke_grounded_2023, moroz_potential_2022, nguyen_empirical_2022, al_madi_how_2022, vaithilingam_expectation_2022, bird_taking_2022, yan_closer_2023, purwoko_analysis_2023, moradi_dakhel_github_2023, feng_investigating_2023, jesse_large_2023, wang_natural_2023, siddiq_zero-shot_2023, osti_10431485, scoccia_exploring_2023, ciniselli_source_2023, melo_designing_2023, bucaioni_programming_2024, ziegler_measuring_2024,mastropaolo_robustness_2023, delile_evaluating_2023, liu_reliability_2024, rodriguez-cardenas_benchmarking_2023,ross_programmers_2023,yetistiren_assessing_2022} \\
\hline
Software Process & \cite{melo_understanding_2020} \\
\hline
Explainability & \cite{sun_investigating_2022} \\
\hline
Dataset  & \cite{robe_pair_2022} \\
hline
\multicolumn{2}{|c|}{\textbf{Software Quality Assurance}} \\
\hline
Code Efficiency  & \cite{pan_measuring_2023} \\
\hline
Code Reviews And Documentation  & \cite{tufano_code_2024} \\
\hline
Load Testing  & \cite{okanovic_can_2020} \\
\hline
Program  Repair & \cite{prenner_can_2022, xia_automated_2023, weng_automatic_2023, wei_copiloting_2023, ribeiro_gpt-3-powered_2023, jin_inferfix_2023, wu_how_2023, zhang_pre-trained_2024} \\
\hline
Security And Reliability & \cite{tony_conversational_2022, jin_assess_2023, shi_ai-assisted_2023, happe_getting_2023} \\
\hline
Testing Automation & \cite{dantas_assessing_2023, nguyen_approach_2023, guilherme_initial_2023, kang_large_2023, yu_llm_2023, li_nuances_2023, feldt_towards_2023} \\
\hline
Vulnerabilities Detection & \cite{ozturk_new_2023,li_assisting_2023,asare_is_2023} \\
\hline
Dataset  & \cite{tihanyi_formai_2023} \\
\hline
\multicolumn{2}{|c|}{\textbf{Software Design }} \\
\hline
Gui & \cite{brie_evaluating_2023} \\
\hline
Model-Driven Engineering & \cite{qasse_chat2code_2023} \\
\hline
Modelling & \cite{chen_automated_2023,camara_assessment_2023}\\
\hline
System Architecture & \cite{ahmad_towards_2023} \\
\hline
Use Cases & \cite{de_vito_echo_2023} \\
\hline
\multicolumn{2}{|c|}{\textbf{Software Maintenance}} \\
\hline
Code Reviews And Documentation  & \cite{su_hotgpt_2023} \\
\hline
Code Summarization & \cite{khan_automatic_2022} \\
\hline
Log Parsing & \cite{le_log_2023} \\
\hline
Q And A   Bots & \cite{pinto_large_2023} \\
\hline
Traceability & \cite{rodriguez_prompts_2023} \\
\hline
\multicolumn{2}{|c|}{\textbf{Software Management}} \\
\hline
Community Smell & \cite{voria_community_2022} \\
\hline
Effort Estimation & \cite{hefny_proactive_2021} \\
\hline
Agile Project Management  & \cite{dam_towards_2019} \\
\hline
Expert Recommentation  & \cite{cerezo_building_2019} \\
\hline
Software Process Improvement & \cite{matthies_additional_2019} \\
\hline
\multicolumn{2}{|c|}{\textbf{Survey}} \\
\hline
Mapping Study  & \cite{santhanam_bots_2022} \\
\hline
Other & \cite{10.1145/3597503.3608128, steffen_large_2024, fan_large_2023} \\
\hline
Systematic Review & \cite{del_carpio_assistant_2023} \\
\hline
\caption{Distribution of papers from SE\_I category across the six phases of SDLC}
\label{tab:sepractice_subcategory}
\end{longtable}
